# Supplementary material for: Genetic Diversity of Potato Leafroll Virus (Polerovirus PLRV) Is Shaped by Variant Displacements and Selective Pressures Imposed by Aphid and Tuber Transmission Routes
Source: Viruses. 2025 Sep 24;17(10):1294. doi: 10.3390/v17101294 (PMC12568242; doi:10.3390/v17101294)
Supplement: Supplementary file 1 [file viruses-17-01294-s001.zip]

Archive with 1 entries (1 files):
- viruses-3864071-supplementary.pdf
